# Supplementary material for: An increase in mean platelet volume during admission can predict the prognoses of patients with pneumonia in the intensive care unit: A retrospective study
Source: PLoS One. 2018 Dec 11;13(12):e0208715. doi: 10.1371/journal.pone.0208715 (PMC6289458; doi:10.1371/journal.pone.0208715)
Supplement: S1 File — (ZIP) [file pone.0208715.s001.zip › S1_File.xlsx]

## Sheet: Data
Sex	Age	Hospital_LOS	ICU_LOS	Hospital_Acq	SBP	DBP	MBP	HR	RR	BT	FiO2	pH	PCO2	PaO2	HCO3	BE	sO2	TB1	Albumin1	CRP1	BUN1	Cr1	Na1	K1	WBC1	RBC1	Hb1	Hct1	MCV1	MCH1	MCHC1	Platelet1	MPV1	WBC2	RBC2	Hb2	Hct2	MCV2	MCH2	MCHC2	Platelet2	MPV2	WBC3	RBC3	Hb3	Hct3	MCV3	MCH3	MCHC3
1	81	31	21	0	110	70	83.3333	124	20	35	0.3	7.511	27.9	90.5	21.8	-0.8	97.7	0.39	1.9	26.85	28	0.31	124	4.7	25.6	3.45	10.9	31.4	91.2	31.6	34.7	360	7.5	21.7	2.76	8.7	24.7	89.3	31.7	35.4	304	6.9	12.42	2.82	9	25.3	89.8	31.9	35.5
2	79	20	14	1	90	50	63.3333	95	25	36	0.8	7.435	42.3	100.3	27.8	3.2	97.7	0.31	3.4	19.31	33	0.9	136	4.6	26.85	3.28	9.6	30.6	93.3	29.2	31.4	241	7.5	23.49	3.42	10.3	31.3	91.5	30	32.8	264	7.1	14.42	3.13	9.3	28	89.7	29.8	33.2
1	79	13	8	0	85	50	61.6667	112	30	36.5	0.9	7.429	34.2	66.8	22.1	-2.1	94	0.37	3.7	23.12	70	2.9	130	3.8	23.52	3.49	10.6	31	88.8	30.3	34.1	151	10.1	19.71	2.98	9.2	26.6	89.3	30.9	34.6	143	9.9	15.47	3.14	9.4	28.4	90.4	29.9	33.1
1	81	11	3	0	190	80	116.667	91	26	37	0.23	7.383	36.7	81.7	21.4	-3.3	95.3	0.42	4.1	2.16	24	0.9	136	4	15.51	3.69	11.5	34.4	93.3	31.1	33.3	159	8.3	32	3.41	10.3	32.1	94.3	30.3	32.1	187	8.8	11.52	3.08	9.3	29.1	94.4	30.4	32.2
1	89	12	12	0	150	80	103.333	82	20	36.8	1	7.469	29.5	59.9	20.9	-1.9	92.2	0.93	3.1	6.35	23	0.9	145	3.6	10.02	4.03	12.3	37.5	93.1	30.5	32.7	174	7.7	9.27	3.57	11.4	33	92.6	32	34.5	129	8	8.15	3.41	10.6	32.4	95	31	32.6
2	68	15	8	0	70	40	50	111	37	36.5	0.3	7.378	42.8	69.2	24.6	-0.6	93.5	0.6	3.8	32.23	13	0.4	135	3.5	12.59	4.04	11	34.9	86.4	27.3	31.6	405	8.8	11.9	3.37	9.7	28.3	84	28.9	34.4	368	7.5	13.37	3.52	9.6	29.4	83.4	27.2	32.6
1	71	22	22	0	110	80	90	115	29	36.8	0.35	7.3	26	65.1	12.5	-12.1	91.2	0.65	3.9	23.04	100	4.9	129	5	8.77	5.29	15.6	46.9	88.7	29.5	33.3	244	7.2	13.5	4.89	14.8	43	87.8	30.1	34.3	193	7.6	10.47	5.19	15.2	45.8	88.2	29.2	33.1
1	81	13	8	0	80	50	60	82	22	36	0.6	7.306	32.2	75.4	15.7	-9.6	94.1	1.62	2.8	15.89	47	1.96	133	4.5	14.24	3.43	10.8	31.3	91.1	31.5	34.6	171	7.9	16.32	3.15	9.8	28.8	91.3	31	34	148	7.4	19.81	2.96	9.2	26.9	90.8	30.9	34.1
1	89	88	4	0	120	70	86.6667	80	21	36.4	0.4	7.431	34.9	72.2	22.7	-1.1	95.1	0.78	3.7	7.15	13	0.8	131	4.4	12.7	4.49	14	43.8	97.6	31.2	32	220	7.9	13.11	4.14	12.7	39.4	95	30.7	32.3	183	7	12.27	4.07	12.6	38.5	94.6	31	32.8
1	63	15	3	0	110	70	83.3333	90	21	36	0.4	7.347	69.5	63.9	37.2	8.9	90.5	0.31	3.7	27.89	18	0.6	137	4.7	9.89	4.02	13.6	39.9	99.3	33.9	34.2	176	7.4	8.49	3.54	12.1	34.7	97.9	34.1	34.9	180	7.8	6.88	3.54	11.5	35	98.8	32.6	33
1	70	20	4	0	140	60	86.6667	128	18	35.4	1	7.462	36.3	75.8	25.4	1.9	94.2	0.31	2.9	10.4	32	0.4	138	3.7	26.03	3.78	11.7	35.5	94	31.1	33.1	311	6.4	28.8	3.73	11.6	34.9	93.5	31.1	33.2	306	6.5	27.05	3.98	12.1	37.4	93.8	30.3	32.3
1	56	24	24	0	130	70	90	104	30	36.4	0.9	7.499	39.4	55.2	30	6.3	91.2	0.29	2.6	13.75	19	0.4	142	4.1	20.55	2.9	8.5	27	93.1	29.4	31.6	657	7.2	19.13	2.66	7.9	24.2	90.8	29.7	32.7	622	7.6	11.28	2.42	7	21.9	90.6	28.8	31.8
1	86	13	3	0	190	90	123.333	116	27	35.4	0.9	7.488	24.2	67.1	17.9	-3.3	93.9	1.18	3.8	33.89	40	1	138	4	25.69	5.47	16.7	47.9	87.6	30.5	34.8	420	7.9	24.6	5.4	16.2	47.8	88.5	30.1	34	225	10.1	17.1	4.23	12.5	37.4	88.5	29.6	33.4
1	59	57	7	0	100	60	73.3333	102	28	37.2	0.6	7.345	52.6	104.6	28.1	1.6	97.4	0.49	3.8	19.56	13	0.6	131	4.2	23.1	4.77	13.7	40.9	85.8	28.7	33.4	333	8.3	25.27	4.37	12.5	38	86.9	28.6	32.9	265	8.3	23.64	5	15.4	42.7	85.3	30.8	36.1
1	60	26	4	0	150	80	103.333	83	22	35.4	0.35	7.368	56.5	66.5	31.8	5.3	92.2	0.22	3.1	7.18	16	1.1	136	3.9	34.81	4.45	11.7	36.6	82.2	26.3	32	322	8.4	27.8	4.08	11	33.3	81.7	26.9	32.9	311	8.1	23.45	4.21	11.2	34	80.8	26.5	32.8
1	75	137	102	0	160	80	106.667	114	32	36.6	0.4	7.189	52.7	61.9	19.6	-8.7	85.7	0.76	3.3	18.79	10	0.4	134	4	11.11	3.56	11.6	34.4	96.7	32.5	33.6	257	7.5	14.26	3.39	11.2	33.3	98.1	33	33.6	236	7.8	13.13	3	10.2	29.8	99.1	33.8	34.1
1	76	48	12	0	110	70	83.3333	105	31	36	0.7	7.703	34.2	92	41.6	20.1	98.4	0.03	2.6	6.8	9	0.4	136	4	8.44	3.31	10	32.1	96.9	30.3	31.2	142	8.8	8.09	2.84	8.8	27.1	95.2	31.1	32.7	173	8.5	6.99	2.76	8.3	25.5	92.3	30.2	32.7
1	64	29	17	1	120	70	86.6667	130	35	36.6	0.6	7.381	39.4	78.1	22.8	-2	95.4	1.32	2.9	18.78	10	0.6	139	3.4	13.58	4.04	12.2	37	91.5	30.2	33	286	8.7	13.91	3.69	11.1	34.6	93.9	30	32	313	7.8	11.21	3.85	11.4	36.1	93.7	29.6	31.6
1	74	32	18	0	70	40	50	120	32	36.4	1	7.306	38.3	69.8	18.7	-7	92.6	0.58	3.4	19.85	37	3.2	140	4.6	18.84	5.02	14.8	44.6	88.8	29.5	33.2	209	7.9	26.89	4.56	13.4	41	89.9	29.5	32.8	226	8	21.39	4.5	13	40.9	91	28.9	31.8
2	78	14	5	0	140	95	110	120	21	36.4	0.28	7.261	50.8	105.6	22.3	-4.9	97	0.22	4	7.13	18	1.2	122	5.7	24.36	3.5	11.6	34.1	97.4	33.1	34	564	6.4	34.04	2.94	9.4	27.9	95	32.1	33.8	475	6.4	22.34	2.99	9.5	28.5	95.4	31.9	33.4
1	84	33	5	0	200	90	126.667	97	25	36.6	0.5	7.351	31.4	66.2	17	-7.7	92.5	0.59	3.4	24.07	42	1.7	132	4.9	17.27	3.53	10.3	31.7	89.7	29.1	32.5	266	9.8	18.43	3.43	9.8	31.4	91.5	28.7	31.3	252	8.7	16.61	3.33	9.5	30.5	91.5	28.6	31.3
2	72	47	47	0	180	120	140	128	34	37.2	0.6	7.413	30.2	105.1	18.8	-4.7	97.9	0.5	3.8	29.82	34	1.4	146	4.2	15.98	4.21	13.1	38.9	92.4	31.1	33.6	119	8.9	12.07	3.81	11.8	34.7	91	31	34.1	126	9.2	8.99	3.59	11.1	34.1	94.9	30.9	32.5
1	73	13	13	0	110	60	76.6667	93	28	37	0.5	7.395	34.3	76.3	20.5	-3.8	95.4	0.77	3.6	20.67	76	1.9	155	3.9	15.04	4.94	14.5	45.3	91.8	29.3	31.9	388	8.6	13.48	3.36	9.8	31.1	92.5	29.1	31.4	240	8.9	12.5	3.3	9.5	30.5	92.3	28.9	31.3
1	84	9	9	0	110	70	83.3333	35	35	36.4	0.5	7.332	35.7	67.7	18.5	-6.7	94.5	0.8	4.2	6.37	133	5.9	123	6.7	19.21	3.63	10.1	30.8	85	27.8	32.8	241	8.6	16.81	3.61	10.2	29.9	82.9	28.2	34	270	8.7	11.27	3.22	9.2	26.5	82.3	28.7	34.9
2	76	11	4	0	90	50	63.3333	82	22	36.5	0.29	7.432	34.8	71.8	22.7	-1.1	95	0.33	3.1	7.75	33	2.5	123	4.1	15.29	4.03	11	33.2	82.3	27.2	33	742	8.2	17.06	4	11	32.3	80.8	27.5	34.1	792	8.1	9.23	3.6	9.7	29.6	82.2	27	32.9
2	87	14	7	1	155	80	105	112	22	35.7	0.45	7.64	22.6	87.4	23.8	4	98.1	0.64	3.1	7.29	9	0.44	137	3.7	10.97	3.64	11.4	34.9	95.8	31.4	32.8	251	7.5	9.58	3.26	10.4	30.6	94	31.8	33.8	241	8.2	12.17	3.34	10.3	31.4	94.1	30.8	32.7
1	76	20	6	1	120	60	80	102	20	36.4	0.37	7.518	42.4	55.2	33.7	9.9	89.1	0.36	2.8	21.98	27	0.4	144	3.2	8.56	2.84	8.4	26.4	93	29.7	31.9	380	6.7	9.09	2.81	8.6	26	92.6	30.4	32.9	384	7.1	8.33	2.63	8.1	24.3	92.2	30.6	33.2
2	71	20	13	0	120	60	80	86	24	37.6	0.6	7.423	25.4	89.7	16.7	-7.2	97.2	0.56	3.6	33.33	18	1	124	3.6	6.61	2.88	8.5	24.9	86.7	29.7	34.3	211	7.8	18.21	2.88	8.3	26.3	91.3	28.9	31.6	270	9.6	17.64	2.48	7.3	21.9	88.3	29.6	33.5
2	78	41	32	0	110	65	80	110	35	35.2	0.35	7.263	33.1	111.7	14.6	-11.2	97.5	0.58	3.8	6.04	39	1.7	141	5.1	16.84	3.93	12.1	40.3	102.7	30.8	30	82	18.7	11.89	3.63	11.2	35.8	98.5	30.8	31.2	70	19.3	17.92	3.3	10.4	31.3	94.8	31.4	33.1
2	57	115	42	1	120	80	93.3333	111	22	38	0.55	7.416	43.8	57.5	27.6	2.7	90.6	0.41	2.7	20.77	13	0.8	136	3.5	17.18	2.73	7.9	24.3	88.9	28.8	32.4	610	6.6	25.48	2.62	7.5	23.3	88.8	28.7	32.4	573	6.8	21.58	2.55	7.3	23	90.3	28.7	31.8
2	82	39	39	1	120	70	86.6667	113	28	35.8	0.4	7.482	45.3	75.7	33.1	8.7	95.9	0.95	3.4	2.68	33	0.7	137	4.3	12.91	3.79	9.7	32.9	87	25.6	29.5	302	8.1	9.62	3.13	8	26.8	85.6	25.5	29.7	222	8.4	9.96	2.96	7.6	24.9	84	25.7	30.6
1	73	27	6	0	150	80	103.333	85	30	36	0.4	7.477	41.3	64.9	29.9	5.8	94	0.6	3.6	23.64	23	5.4	136	3.8	9.52	2.63	8.7	25	94.8	32.9	34.7	187	7.8	6.93	2.57	8.5	24.6	95.6	33	34.5	181	8.1	7.87	2.81	9.1	26.9	95.7	32.4	33.8
2	83	15	6	0	130	80	96.6667	66	16	36	0.45	7.267	60.4	82.8	26.9	-1	94.5	0.32	4	2.77	25	0.7	134	5.4	6.97	4.33	12.3	38.7	89.6	28.5	31.8	272	6.5	9.3	4.45	12.5	38.7	87.1	28.1	32.3	264	7.4	11.39	4.71	13.2	41.3	87.8	28.1	32
1	84	27	3	0	115	70	85	123	21	36	0.3	7.417	23.6	75.9	14.9	-8.3	95	0.71	3.2	9.2	46	2	130	4.6	11.95	4.11	12.4	39.2	95.4	30.1	31.5	368	7.4	11.76	3.31	10.2	31	93.8	30.8	32.8	212	6.7	9.84	2.86	8.6	26.1	91.2	30.2	33.1
2	72	32	13	0	130	80	96.6667	105	21	38.1	1	7.369	34.1	79.5	19.2	-5.3	93.7	0.53	2.9	25.25	36	1.5	140	3.8	16.5	3.84	11.9	37.2	97	30.9	31.8	207	7	12.91	3.45	10.7	34.1	98.8	31	31.4	174	7.1	18.31	3	9.2	28.7	95.6	30.5	31.9
2	74	15	8	0	110	50	70	95	27	38.1	0.5	7.473	35.2	65.1	25.2	1.9	93.9	0.3	3	8.28	11	0.6	132	2.9	4.85	4.28	12.3	36	84.1	28.8	34.3	170	8.5	5.75	4.25	12.4	35.3	82.9	29.1	35.1	160	8.9	5.83	4.14	12.1	34.3	82.8	29.3	35.4
2	71	55	23	0	90	60	70	110	40	38	0.7	7.256	29.4	62	12.8	-13.1	88.7	0.17	4.3	0.3	12	1.2	145	2.1	17.73	3.79	11.6	35.4	93.4	30.7	32.8	329	6.6	1.16	3.48	10.7	32.4	92.9	30.7	33.1	158	7.4	2.97	3.81	11.8	36.3	95.3	31.1	32.6
1	56	20	4	1	90	60	70	93	20	36.2	1	7.472	36.1	84.9	25.8	2.3	97	0.63	2.9	23.99	17	0.9	133	3.6	5.81	3.56	11.4	34.4	96.5	32.1	33.2	59	10.2	4.65	3.56	11.3	35	98.2	31.7	32.2	64	9.9	10.51	3.57	11.7	35.6	99.5	32.8	33
1	72	9	3	0	130	70	90	78	21	36	0.37	7.498	26.1	64.6	19.8	-2	93	2.06	3.4	27.08	20	1.2	136	3.9	13.37	4.84	14.3	41.6	86	29.6	34.5	109	8.1	12.91	4.37	12.9	37.2	85.2	29.6	34.7	130	8.8	12.05	4.61	13.4	39.8	86.3	29.1	33.7
1	82	14	14	0	160	80	106.667	80	17	35.8	0.33	7.442	30.7	57.3	20.5	-2.7	91.2	0.45	3.9	5.74	29	1	133	3.8	13.42	4.05	12.2	38.3	94.6	30.1	31.9	573	7.5	15.18	3.64	11.1	34	93.4	30.5	32.6	521	8	11.19	3.71	11.3	33.5	90.2	30.5	33.8
1	65	28	8	0	150	80	103.333	115	24	36.2	0.37	7.386	45.1	84.9	26.4	1.1	96.2	0.71	3.9	4.26	9	0.7	135	4.2	13.76	3.72	11.8	34.7	93.4	31.8	34	182	7.7	15.33	3.4	10.6	33.1	97.1	31.2	32.1	154	8	7.98	3.12	9.7	31.5	100.8	31	30.8
1	68	47	29	1	140	80	100	123	18	36.4	0.5	7.246	76	70.3	32.3	2.6	90.6	0.49	3.6	12.86	43	3.5	139	5.6	12.71	4.7	14.4	44.9	95.5	30.6	32.1	163	7.8	12.84	4.07	12.9	38.5	94.5	31.7	33.5	133	8	13.09	4.49	13.8	41.9	93.3	30.7	32.9
1	93	20	20	1	100	70	80	103	22	36	0.85	7.32	37	98.4	18.6	-6.8	97	0.33	2.8	33.1	25	1	127	3.5	14.01	4.14	13.1	41	99.1	31.7	32	118	7.2	13.4	3.48	11.3	34.1	98.2	32.6	33.2	109	7.3	8.29	2.97	9.4	29.1	97.9	31.4	32.1
2	71	18	18	1	110	60	76.6667	107	33	36.8	0.4	7.425	42.4	131.5	27.2	2.5	98.7	0.56	2.6	25.9	16	0.5	137	3.2	15.82	3.12	9.2	28.8	92.4	29.4	31.9	395	7.9	12.91	3.4	10.2	31.2	91.8	29.9	32.6	392	8.8	10.38	3.19	9.6	29.7	93.1	29.9	32.2
1	58	85	28	0	120	70	86.6667	79	22	36	0.45	7.44	35.5	78.7	23.6	-0.3	95.8	12.82	2.7	24.52	28	0.6	142	3.5	8.55	3.2	10.8	30.3	94.4	33.6	35.6	57	8	6.76	3.03	10.3	28.6	94.4	34.1	36.2	48	7.5	5.92	2.71	9.2	25.5	94	34	36.2
1	71	173	173	1	130	70	90	140	26	36.8	0.35	7.237	86.7	72.3	36.1	5.6	90.8	0.36	3.4	2.65	22	0.7	141	3.4	9.31	4.78	14.1	43.8	91.7	29.4	32.1	201	8.3	6.91	4.89	14.2	44.1	90.1	29.1	32.3	188	8.1	4.18	4.54	13.1	40.5	89.3	28.8	32.3
2	75	16	9	0	60	40	46.6667	88	20	37.3	0.5	7.435	33.7	69.1	22.1	-1.5	94.5	0.52	3.1	29.65	68	2.6	138	4.9	19.17	3.45	11.2	33.3	96.4	32.5	33.7	235	9	20.63	3.58	11.4	34	95	31.8	33.4	225	8.5	15.68	3.45	11.2	33.4	96.9	32.6	33.7
2	83	30	15	0	140	70	93.3333	108	20	36	0.24	7.331	43.3	83.1	22.4	-3.4	95.5	0.29	3.7	7.28	17	0.7	131	4.9	10.69	4.03	10.5	35.1	87	26.1	30	437	5.9	9.43	3.05	8.1	26.1	85.6	26.6	31.1	263	6.9	9.69	3.31	9	28.4	85.9	27.1	31.5
1	61	75	74	1	160	90	113.333	108	51	35.4	0.6	7.429	35.1	78.6	22.7	-1.3	96	0.56	3.2	21.94	11	0.5	139	3	15.61	3.51	10.1	31.2	88.9	28.9	32.5	497	7.3	11.33	2.74	7.9	24.9	90.9	28.8	31.7	391	8	11.25	4.11	12	36.7	89.2	29.2	32.8
1	72	30	12	1	140	90	106.667	145	23	36.8	0.5	7.275	66.6	66.7	30.2	2	90.1	0.16	3	14.67	17	0.7	139	4	23.13	3.82	11.3	34.9	91.3	29.7	32.5	300	8	29.56	4.23	12.3	39.3	92.9	29.1	31.4	389	7.7	18.78	3.75	11.1	34.2	91.3	29.5	32.3
1	76	41	15	0	60	40	46.6667	130	16	37.6	0.5	7.4	36.1	54.2	21.9	-2.5	88.5	0.81	3.5	32.39	51	2.4	136	3.8	2.41	4.35	13.8	41.7	95.9	31.8	33.2	185	7.9	0.96	3.78	11.9	35.8	94.7	31.5	33.2	160	8	5.96	3.29	10.5	30.9	94.1	31.9	33.9
1	77	32	23	1	110	60	76.6667	119	22	37.8	0.35	7.27	50.9	88.5	22.8	-3.9	95.5	0.8	2.5	24.75	47	1.94	141	2.9	1.68	2.47	7.4	23	93	29.8	32	76	10.2	3.75	2.54	7.1	22.9	90.2	27.8	30.8	36	12.1	15.72	2.6	7.9	23.4	89.7	30.2	33.7
1	75	19	19	1	190	100	130	120	33	36.4	0.45	7.351	44.4	93.1	24	-1.5	96.8	0.55	3.6	24.11	25	1.2	136	3.8	13.99	3.17	9.2	27.8	87.4	29.1	33.3	385	7	12.6	3.01	8.6	26.5	88	28.4	32.3	384	7.3	10.73	3.04	8.6	26.8	88	28.2	32.1
1	80	32	32	0	160	60	93.3333	66	24	36	0.6	7.472	36	75.4	25.7	2.1	93	0.53	3.4	23.82	19	1.1	137	4.3	17.66	3.61	11.7	35.1	97.3	32.5	33.5	352	8.2	18.74	3.22	10.4	30.7	95.3	32.3	33.9	307	7.9	19.94	3.21	10.6	31.6	98.4	33.2	33.7
2	74	26	26	1	110	70	83.3333	80	30	37.1	1	7.27	34.6	61	15.5	-10.4	88.4	0.38	3.1	17.42	95	5.4	133	5.1	13	2.52	7.8	24.2	96	30.8	32.1	206	8.1	20.98	2.49	7.6	23.8	95.6	30.5	31.9	213	7.6	17.41	2.36	7.2	23	97.2	30.3	31.2
1	73	20	7	0	120	70	86.6667	140	36	36.6	0.37	7.443	32.4	57.3	21.7	-2.4	91.7	0.57	3.4	31.03	51	1.6	128	6	15.85	3.89	11.9	36.9	94.8	30.5	32.1	498	10.1	18.27	3.77	11.5	36.9	97.8	30.4	31.1	434	8.5	16.74	3.56	11	33.8	95.1	31.1	32.7
1	80	22	11	0	160	70	100	122	20	36.6	0.8	7.241	40.1	80.4	16.8	-9.8	93.7	0.71	3	27.5	55	2.4	142	4.3	1.18	3.24	11.7	34	104.7	35.9	34.3	189	8.5	4.1	3.26	13	33.2	102	40	39.2	160	8.1	7.41	3.37	12	34.3	101.8	35.6	34.9
2	73	45	31	0	150	90	110	140	40	36.8	0.5	7.456	33.8	59.6	23.3	0	92.3	0.66	3.5	8.66	34	1.3	140	3.4	23.15	2.54	8.1	22.5	88.9	32	36	246	7.4	28.01	4.67	14.3	38.9	83.4	30.7	36.8	138	7.5	26.84	4.4	13.5	36.8	83.6	30.7	36.7
2	75	74	18	1	74	49	57.3333	115	23	37	0.7	7.339	38.2	77.8	20.1	-5.2	94.9	0.7	2.7	1.9	48	1.8	136	3.1	10.35	2.87	10.1	31.2	108.8	35.1	32.2	166	9.9	35.25	2.7	9.5	29.5	109.4	35.3	32.2	159	10.2	27.27	2.55	9.2	28.1	110.3	36	32.6
2	75	12	12	1	80	50	60	95	25	37.2	1	7.331	37	154.4	19.1	-6.2	98.9	0.6	2.4	19.13	107	2.1	139	5.1	33.5	2.46	7.9	24.4	99.2	32.1	32.3	171	10.7	23.76	3.55	11	32.9	92.5	30.9	33.4	145	10.7	9.98	2.96	9.7	27.4	92.5	32.8	35.5
1	59	22	12	0	110	60	76.6667	86	20	36.8	1	7.339	42	93.9	22.1	-3.5	96.8	0.68	4.1	3.09	14	1.1	136	6.2	12.34	4.29	13.6	39.9	93.1	31.7	34	253	7.8	15.29	4.07	13.5	37.9	93.1	33.2	35.7	199	8.3	8.56	3.65	11.9	33.6	92.1	32.5	35.3
1	72	39	15	1	90	50	63.3333	110	20	36	0.65	7.277	53.7	85.4	24.5	-2.5	95.1	1.45	3.4	27.06	14	0.7	132	4.1	16.01	3.62	10.6	33.8	93.4	29.3	31.4	268	7.2	8.9	2.88	8.1	27.9	96.9	28.2	29.1	239	7.8	7.06	2.61	7.4	23.5	90.2	28.2	31.3
1	89	12	12	0	120	80	93.3333	125	33	36	0.5	7.389	24.3	57.8	14.6	-8.9	88.4	0.6	3.2	3.9	23	0.8	137	2.7	7.9	4.06	12.9	38.5	94.8	31.8	33.6	259	7.5	9.27	3.55	11.1	33.2	93.6	31.2	33.3	229	7.8	10.75	3.5	11.2	32.8	93.8	32.1	34.2
2	83	12	6	0	120	80	93.3333	98	15	36	1	7.499	32.3	67	24.6	1.5	95	0.19	3.2	24.87	29	1.1	139	4.4	13.04	2.86	8.5	26.6	93.3	29.9	32	510	7.8	16.13	2.39	7.1	22.9	96	29.7	30.9	382	8.4	19.56	3.7	11	33.2	89.6	29.7	33.1
1	75	27	20	1	120	80	93.3333	96	28	36	1	7.333	25.6	69.3	13.3	-11.3	93.2	0.42	2.4	24.13	13	0.5	133	4	8.54	3.01	9	26	86.4	30	34.7	143	9.1	10.78	3.09	9.3	27.6	89.3	30.1	33.7	178	8.9	9.19	3.31	9.8	29.5	89	29.5	33.2
2	76	50	50	1	110	70	83.3333	139	26	39.4	0.5	7.466	27.1	94.1	19.1	-3.6	97.7	0.86	2.5	8.52	47	2.6	140	4.6	21.92	4.24	11.9	35.8	84.6	28.1	33.2	314	7.6	15.4	3.94	11.1	32.6	82.6	28.1	34	246	7.5	12.08	3.88	11	32	82.4	28.3	34.3
1	78	7	7	0	120	60	80	82	24	36	0.5	7.374	39.6	56.3	22.6	-2.4	88.7	2.33	3	5.57	80	2.5	134	5.2	8.55	3.27	10.4	31.6	96.4	31.7	32.9	46	9.3	8	3.07	9.8	29.8	97	32	33	46	9.8	8.9	2.87	9.1	27.9	97.2	31.6	32.5
1	82	17	4	1	191	110	137	114	32	38.3	1	7.255	58.8	67.4	25.5	-2.9	90.7	0.74	4.6	0.3	11	0.7	135	3.5	12.42	4.55	14.2	42	92.5	31.2	33.8	139	7.8	9.07	4.18	13.4	38.5	92.1	32	34.7	139	7.7	7.87	4.31	13.6	40	92.7	31.6	34.1
1	78	86	81	0	140	80	100	118	35	36	1	7.357	51.6	92	28.3	2.3	96.6	0.51	3.5	7.86	31	3.7	136	4	8.14	3.31	10.2	32.1	96.9	30.9	31.9	262	8.1	5.12	3.45	10.5	33	95.8	30.4	31.7	294	8.8	5.78	3.03	9.4	29.3	96.7	30.9	32
1	81	16	8	0	120	60	80	80	22	36.3	0.5	7.251	66.4	85.3	28.5	0	94.6	1.67	3.2	29.92	34	0.89	134	4.3	15.11	4.02	12.7	38.1	94.6	31.5	33.3	240	7	5.49	3.31	10.4	30.9	93.4	31.6	33.8	183	7.3	7.68	3.53	11.2	32.7	92.7	31.7	34.2
2	91	8	8	0	150	70	96.6667	115	26	36.4	1	7.456	35.9	72.1	24.7	1	94.8	1.3	3.4	21	18	0.6	136	3.4	10.18	3.37	10.2	30.6	90.6	30.3	33.4	312	7.5	19.13	3.55	10.9	32.6	91.9	30.7	33.4	501	7.2	14.8	3.42	10.3	31.6	92.4	30.2	32.7
2	71	53	15	1	120	60	80	97	34	36.9	0.65	7.449	40.9	69.5	27.7	3.4	94.6	0.55	2.7	16.34	14	0.7	134	3.5	12.17	3.28	9.5	29.5	89.8	29	32.3	340	6.8	10.83	3.34	9.9	30	90	29.5	32.8	319	7.8	13.82	3.18	9.1	28.1	88.5	28.7	32.4
1	79	86	85	1	110	70	83.3333	121	40	36.9	0.8	7.451	32.6	100.6	22.2	-1.2	97.9	0.46	2.5	1.49	13	0.4	132	3.9	22.6	4.55	12.9	38.6	84.7	28.4	33.6	252	8.9	23.67	3.84	10.6	32.1	83.4	27.6	33.1	310	8.7	27.55	3.74	10.5	32.2	86	28.2	32.8
2	68	15	15	0	69	29	42.3333	140	28	36	1	7.196	38.6	122.4	14.6	-12.7	97.6	0.82	2.1	24.18	24	1.3	150	3.1	5.85	4.43	14.5	45.3	102.1	32.8	32.1	136	9.5	13.27	3.53	11.6	35.2	99.6	32.8	33	59	9	13.66	3.5	11.1	33.2	94.9	31.7	33.5
1	55	13	12	1	140	90	106.667	50	37	36.2	1	7.222	56.4	79	22.7	-5.3	93.1	0.25	3.4	14.79	20	2.2	145	4.7	8.54	3.53	11.2	35	99.4	31.8	32	117	8.7	9.17	3.22	10.4	32.4	100.5	32.2	32	113	7.8	7.41	2.88	9.4	28.7	99.9	32.7	32.7
1	81	27	12	0	200	80	120	117	30	36.8	0.6	7.121	69.7	90.3	22.2	-8.2	93.6	1.03	2.7	22.19	24	0.69	134	3.7	9.24	3.52	11.5	32.9	93.4	32.7	35.1	209	7.3	3.83	3.17	10.2	29.9	94.4	32.4	34.3	219	7.6	3.56	3.29	10.4	31.1	94.6	31.7	33.5
1	86	28	7	0	90	50	63.3333	80	17	36.6	1	7.488	38.5	57.5	28.5	4.9	92	0.66	2.8	31.51	84	1.7	132	4.4	9.62	3.26	9.7	29.4	90	29.8	33.1	273	8.2	11.29	3.14	9.6	28.7	91.7	30.7	33.5	226	8	11.06	3.15	9.7	28.9	92	30.9	33.6
1	77	18	10	0	110	70	83.3333	122	28	37	0.6	7.307	51.5	60.9	25.2	-1.7	88.8	1.15	4.2	5.83	17	0.7	136	4.8	10.84	4.4	13.9	41.7	94.6	31.7	33.5	343	7	12.19	4.04	12.7	38.5	95.1	31.5	33.1	308	7.6	9.22	3.64	11.3	34.6	95.2	30.9	32.5
1	77	18	14	0	80	50	60	144	25	36	0.35	7.286	27.4	79.2	12.8	-12.5	94.6	0.36	3	30.57	48	2.2	142	4.1	13.46	3.58	11.4	36.2	101.1	31.9	31.6	151	9.4	9.74	3.4	11.2	34.6	101.8	32.9	32.3	134	9.4	11.58	3.64	11.8	37.4	102.8	32.3	31.5
2	92	11	3	0	100	70	80	88	20	36.6	0.6	7.374	31.8	57	18.1	-6.2	89.4	0.34	4.3	0.3	15	0.7	154	4	16.35	4.11	12.2	37.2	90.5	29.8	33	296	7.6	18.88	3.75	11.1	33.7	89.8	29.5	32.9	274	9.3	15.35	3.5	10.3	33	94.3	29.4	31.1
1	76	4	3	0	120	75	90	106	38	36.6	0.6	7.358	36	103.4	19.8	-5	96.9	0.66	3.1	18.27	46	2.1	137	3.9	12.23	3.89	12	37.1	95.4	30.8	32.3	267	8.3	21.38	4.02	12.1	37.7	93.9	30	32	277	8.4	22.23	3.91	12.4	36.8	94.1	31.7	33.7
1	64	8	5	0	120	70	86.6667	100	20	36.2	0.5	7.452	28.8	59.5	19.7	-3.3	92.4	0.42	3.6	18.55	6	0.5	141	3.8	5.73	4.3	12.6	38	88.6	29.3	33.1	333	7.4	4.48	3.82	11.2	32.9	86.1	29.3	34.1	324	7.1	2.86	4.01	11.5	34.6	86.4	28.7	33.2
1	78	28	5	0	180	60	100	106	20	37.2	0.5	7.245	52.9	119.5	22.4	-5.1	97.7	0.3	3.7	3.01	12	0.4	129	4	15.53	3.93	11.2	35.9	91.4	28.5	31.2	153	7.2	8.87	3.62	10.3	32.4	89.7	28.5	31.8	137	7.7	10.51	3.44	9.8	30.5	88.9	28.4	31.9
1	83	8	8	1	150	80	103.333	125	30	36.8	1	7.439	41	100	27.2	2.8	97.7	0.6	2.8	21.2	20	0.3	139	3.1	20.97	3.04	8.9	27.4	90.1	29.2	32.4	225	9.5	16.76	2.67	7.7	23.3	87.4	28.8	33	170	9.8	17.88	3.51	10.5	30.7	87.3	30	34.4
1	75	17	17	0	100	80	86.6667	110	28	36.4	0.5	7.376	35.6	52.8	20.4	-4.2	86.9	1.51	3.2	11.01	21	0.7	125	5.3	13.84	4.66	13.9	41.9	90	29.9	33.2	528	9.2	15.97	3.68	10.8	34	92.4	29.3	31.7	490	8.5	19.49	3.45	10.2	32	92.7	29.6	31.9
1	41	12	12	0	130	70	90	114	38	37.2	1	7.268	59.3	111	26.5	-1.3	97.3	0.51	3.8	15.48	7	0.8	141	3.9	7.05	4.58	13.5	39.2	85.4	29.4	34.4	182	6.8	5.51	3.95	11.6	33.4	84.6	29.4	34.8	191	7	6.99	4.12	12.1	34.6	83.9	29.3	34.9
1	72	60	29	0	130	80	96.6667	119	20	36.6	1	7.36	32.1	62.8	17.7	-7.1	95.4	0.73	3.1	16.55	47	1	152	3.4	3.2	2.51	8.5	25.4	101.4	34	33.5	190	10.4	4.09	3.42	11	32.6	95.3	32.1	33.6	180	9.2	6.7	3.05	9.7	28.6	94	31.8	33.9
2	83	82	17	1	130	62	84.6667	106	43	36.7	0.3	7.455	67.2	66.5	46.2	20	93.2	0.15	3.8	1.17	15	0.6	143	3.5	6.78	2.82	8.8	27.1	96.1	31	32.3	287	8.2	6.2	2.56	7.9	24.3	94.9	31	32.7	272	8.1	6.23	2.54	7.9	24	94.4	31	32.8
1	88	32	7	1	140	70	93.3333	118	30	36.6	1	7.399	32	67.2	19.3	-4.6	93.6	1.56	3.2	17.54	27	0.8	141	2.8	11.73	3.87	12.6	36.3	93.9	32.6	34.7	202	8.5	10.22	3.7	12.1	35.5	96	32.6	34	244	8.7	11.17	3.7	12	34.8	93.9	32.4	34.5
1	74	59	4	0	150	80	103.333	104	28	35.8	0.35	7.292	44.4	79.8	21	-5.4	94.5	0.5	3.7	20.16	160	5.2	127	6.9	20.28	4	11.3	36	90.1	28.1	31.3	385	8.5	19.58	3.76	10.6	32.8	87.3	28.2	32.3	300	8.9	11.76	3.42	9.6	29.9	87.3	28.1	32.2
2	75	23	6	1	100	60	73.3333	100	14	36.7	0.4	7.513	38.5	66.3	30.2	6.8	94.8	0.27	3.1	0.64	8	0.3	141	2.8	13.05	3.24	10	30.5	94.2	30.9	32.8	503	8	10.01	3.1	9.5	29.3	94.5	30.8	32.6	443	7.9	13.32	3.06	9.4	28.4	92.6	30.8	33.2
1	58	30	29	1	160	90	113.333	124	37	37.8	1	7.389	32.5	100.4	19.2	-5	97.6	0.44	2.8	10.16	19	0.8	139	3.5	12.36	3.48	10.8	33.4	95.8	31	32.3	332	8.6	20.65	3.61	11.1	34.2	94.8	30.8	32.4	290	8.8	18.9	3.41	10.4	31.7	93	30.4	32.7
1	76	14	3	0	75	50	58.3333	100	32	36.4	0.24	7.427	30.3	66.7	19.5	-4	94	0.59	4.2	29.72	29	1.8	134	4.4	30.18	3.24	9.4	28.7	88.7	28.9	32.6	411	7.5	22.91	3.44	9.9	30	87.3	28.7	32.9	393	7.9	14.76	3.46	10	29.8	86.2	28.9	33.5
1	71	26	26	0	100	50	66.6667	75	15	36	0.8	7.372	34.3	97.2	19.5	-5.3	97.3	0.47	2.6	25.96	40	0.7	138	3.8	24.73	3.76	11.6	36.7	97.4	30.8	31.7	444	7.5	19.81	2.76	8.5	27	97.9	30.8	31.5	306	7	15.35	2.92	9.2	28.1	96.4	31.5	32.7
1	72	25	8	0	120	70	86.6667	92	26	36.5	1	7.387	55.8	62.5	32.8	6.4	91.2	0.36	4	0.3	19	1.2	144	4.5	8.75	4.24	12.1	37.8	89.2	28.5	32	144	6.7	7.86	3.91	11.5	33.6	85.9	29.3	34.2	123	7.3	7.07	3.77	11	32.8	86.9	29.1	33.5
1	73	26	16	0	150	60	90	61	20	36.4	0.6	7.478	30.7	88.9	22.2	-0.5	97.4	0.66	3.3	7.96	18	0.9	139	4	8.69	4.15	13.1	38.7	93.2	31.5	33.8	198	7.4	7.27	3.96	12.1	37.1	93.5	30.6	32.7	186	7.5	9.98	3.59	11.2	33.2	92.5	31.1	33.6
1	82	17	17	0	150	60	90	120	25	36.2	1	7.394	31.4	73.1	18.8	-5.2	94.9	1.89	3.8	4.43	56	2	157	3.5	7.53	4.2	14.2	43.3	103.1	33.9	32.9	307	9.3	7.91	3.6	12	37.7	104.6	33.2	31.7	204	9.6	12.61	3.37	11	34.4	102	32.7	32
1	76	24	24	0	100	60	73.3333	73	19	36.6	0.7	7.404	32.2	69.9	19.7	-4.3	92.8	0.78	3	14.79	24	0.7	124	4.3	14.52	3.56	11.3	31.7	89	31.6	35.5	183	7.5	8.44	3.64	11.3	32.8	90	30.9	34.4	158	9.1	13.41	3.67	11.4	33	89.8	31	34.6
1	82	26	19	0	160	95	116.667	72	20	36.4	0.5	7.428	33.2	61.9	21.4	-2.1	92.6	1.1	3	17.79	23	0.8	146	3.7	9.81	5.01	14.1	43.6	86.9	28.1	32.3	204	8.3	9.34	4.81	13.8	41.2	85.6	28.7	33.6	198	8.2	8.15	4.74	13.2	40.6	85.7	27.9	32.5
1	91	15	15	1	50	45	46.6667	147	36	37.8	1	7.401	24.9	56.9	15.1	-8.1	90.3	0.55	2.5	12.99	74	1.2	139	3.2	17.89	4.6	13.5	39.8	86.5	29.4	34	284	8.8	15.7	4.27	12.6	37.1	86.9	29.4	33.8	280	8.7	11.33	3.54	10.4	30.6	86.3	29.3	34
2	82	15	5	0	160	80	106.667	113	30	36.5	0.5	7.324	40.7	76.3	20.7	-5	94.4	0.43	3.3	27.56	38	1.1	143	3.8	14.35	3.59	10.1	33.6	93.6	28	30	288	7.5	11.8	3.19	8.9	29	90.9	28	30.8	292	6.8	14.67	3.65	10.3	32.4	88.8	28.3	31.9
2	79	37	37	0	140	80	100	96	30	37.6	1	7.371	36.5	76.9	20.7	-4.1	95.1	0.65	3.6	12.94	19	0.6	134	4.2	19.33	4.38	8.1	28.1	64	18.4	28.8	366	8.3	15.91	3.68	6.8	24.5	66.7	18.6	27.9	277	8.4	13.15	4.51	9.4	31.9	70.8	20.9	29.5
2	65	11	6	0	160	80	106.667	84	28	38.2	0.5	7.345	40.8	83.2	21.8	-3.7	92.9	0.38	4.3	1.82	75	9.1	139	3.9	6.3	3.66	11.8	34.6	94.7	32.4	34.2	133	9	8.85	3.38	11	31.7	93.7	32.5	34.7	129	9.5	11.3	3.45	11.1	31.8	92	32.3	35.1
1	71	16	6	0	100	60	73.3333	130	20	36.3	0.8	7.415	35	69.7	2.9	-2.1	94.4	0.86	3.1	30.28	25	4.1	133	4.2	8.45	3.89	12.2	37.5	96.4	31.3	32.5	73	8.5	14.78	3.39	10.9	33.1	97.6	32	32.8	76	9.2	17.68	3.35	10.8	32.9	98	32.1	32.8
1	78	51	51	0	140	90	106.667	83	30	36.8	1	7.331	46.4	61.9	24	-2	90	0.92	3.8	4.34	23	0.9	138	4.2	17.47	4.58	13.4	42.6	93.1	29.2	31.4	262	8.6	9.75	3.76	10.9	33.6	89.5	29	32.4	178	8.2	10.08	3.6	10.5	32.1	89.1	29.2	32.7
1	79	14	3	0	100	60	73.3333	136	35	35.7	1	7.426	18.6	44.1	12	-10.1	82.8	0.31	3.4	1.89	31	1.2	145	3.1	6.5	4.27	13.2	42.6	99.7	30.9	31	226	6.7	9.9	3.73	11.6	37.4	100.2	31	31	190	7.5	11.44	2.94	9.3	28.6	97.4	31.8	32.7
2	78	9	3	0	150	90	110	113	30	36.8	0.35	7.358	31.4	79.6	17.3	-7.1	95.6	0.81	4.5	7.09	15	0.8	136	4.1	13.89	5.43	15	46.7	85.9	27.7	32.2	214	8.2	7.85	4.33	12.2	36.7	84.6	28.2	33.3	140	8.4	9.18	4.28	12	36.4	85	28.1	33
2	68	11	11	0	140	80	100	105	16	36.6	0.45	7.402	40.2	59	24.5	-0.3	90.7	0.26	3.2	39.5	32	0.3	145	3.7	5.71	3.81	12	37.4	98.3	31.6	32.2	242	7.5	7.83	3.39	10.6	33.6	99.1	31.4	31.7	202	7.5	5.21	3.07	9.9	30.3	98.7	32.3	32.7
2	76	4	4	0	100	70	80	110	28	36.6	1	7.198	44.9	59.2	17.1	-10.3	84.5	0.87	2.2	14.03	17	0.5	135	2.8	0.35	2.52	8.6	24.6	97.5	34.2	35.1	123	7.3	0.49	2.68	9.4	26.5	98.8	34.9	35.4	69	8.3	5.45	2.22	7.8	22.1	99.3	34.9	35.2
1	89	36	9	0	116	50	72	170	20	36.6	0.45	7.442	22.4	70.3	14.9	-8.1	95.2	1.59	3	6.13	29	1.5	137	4.2	9.59	3.16	9.6	28	88.8	30.4	34.2	221	7.2	28.74	3.04	9.3	27.5	90.6	30.4	33.6	220	7.5	14.38	2.83	8.4	25.1	88.7	29.8	33.6
1	69	10	4	0	150	70	96.6667	112	28	38.1	0.5	7.434	34.8	96	22.8	-1	97.6	1.27	3.2	31.98	23	0.8	135	3.6	6.77	4.38	12.9	37.2	84.8	29.5	34.7	228	8.5	8.45	4.19	12.3	35.3	84.3	29.3	34.8	208	7.7	12.09	4.22	12.3	35.2	83.5	29.2	35
1	62	8	4	0	190	83	118.667	100	30	36.6	1	7.391	26.1	66.4	15.5	-8	91.4	0.36	3.4	6	56	1.9	131	3.7	11.66	3.9	12.1	35.3	90.3	31.1	34.4	231	7.8	8.83	3.94	12.2	36.2	92	31	33.7	218	7.7	9.7	3.98	12.3	35.7	89.8	30.9	34.4
1	77	5	5	1	90	70	76.6667	114	33	38.5	0.8	7.449	31.4	76.1	21.6	-2	95.9	2.59	3.1	49.87	25	1	142	3.6	15.23	4.25	13.2	39.2	92.1	31.1	33.7	139	9.6	20.37	4.06	12.1	37.6	92.6	29.9	32.3	176	9.7	20.52	4.02	12.2	37.7	93.7	30.3	32.3
1	88	7	7	0	150	90	110	128	38	36.2	0.5	7.319	42.8	52.1	21.5	-4.5	86	0.6	3.4	28.45	28	0.8	134	3.8	30.61	5.72	16.2	50.1	87.5	28.2	32.3	444	10.4	29.14	5.06	14.4	43.2	85.3	28.3	33.2	428	9.3	25.81	4.64	13.3	39.4	84.9	28.7	33.8
1	62	12	8	0	100	70	80	91	22	36.4	1	7.389	32.9	52.9	19.4	-4.8	87.5	0.45	3.8	18.29	27	1.1	140	3.3	0.73	3.99	11.3	34.3	85.8	28.3	32.9	120	9.2	3.17	4.22	12.3	35.6	84.3	29	34.4	103	9.2	4.51	4.39	12.7	36.7	83.6	28.9	34.6
1	85	22	4	0	100	70	80	120	19	36.6	0.5	7.374	47.5	95.3	27.1	1.5	97.1	0.43	2.6	22.03	39	0.4	133	4.1	15.71	3.67	11.7	35.5	96.9	31.9	32.9	280	8.6	17.38	3.13	9.9	30.9	98.5	31.4	31.9	236	7.7	11.99	3	9.4	28.1	93.6	31.4	33.5
1	87	15	9	0	130	80	96.6667	92	20	39	1	7.318	34.7	74.7	17.4	-7.9	94.1	0.68	4.2	0.3	25	1	135	4	8.55	4.05	12.9	38	93.7	31.9	34	282	8.5	10.63	3.76	11.6	35.9	95.4	30.8	32.3	177	8.4	7.36	3.33	10.6	31.6	95	31.7	33.4
2	65	21	8	0	160	80	106.667	108	18	37	0.5	7.249	75.5	79.6	32.3	3.5	93.3	0.43	2.4	12.52	19	0.48	146	3.5	20.96	3.11	9.5	30.3	97.6	30.5	31.2	524	7.8	17.11	2.46	7.6	24.2	98.4	30.9	31.4	465	8.4	15.52	2.44	7.4	23.5	96.3	30.5	31.7
1	65	46	16	0	118	94	102	138	24	36.3	1	7.146	96.5	187.8	32.6	1.1	98.8	0.24	2.8	25.9	8	0.3	132	3.8	32.12	3.72	11.2	34.3	92.2	30.1	32.7	792	8	21.02	3.8	10.9	34.4	90.5	28.7	31.7	701	9.1	20.51	3.49	10.3	31.7	90.9	29.7	32.6
1	77	13	6	0	150	80	103.333	103	26	36.9	0.55	7.35	62	74.2	33.5	6.6	93.8	1.02	4.1	6.64	51	2	150	3	17.59	3.38	8.8	27.4	81.1	26.1	32.2	245	8.6	17.68	3.46	9	27.6	79.7	26.1	32.7	244	9.2	10.22	2.94	7.8	24.4	82.8	26.5	32
1	71	42	39	0	120	60	80	130	24	36.4	1	7.197	52	37.4	19.7	-8.3	58.6	0.51	3.7	27.05	60	2.3	135	4.2	5.34	3.94	11.9	36.9	93.7	30.1	32.2	333	7.2	3.48	3.57	10.7	33.3	93.3	30.1	32.2	252	7.3	16.08	4.12	11.9	36.3	88.3	28.9	32.7
1	66	9	9	0	145	85	105	83	38	36	1	7.251	48.2	36.2	20.7	-6.5	60	1.59	3.5	39.38	35	1.2	127	4	9.56	4.25	13.1	38.1	89.6	30.9	34.5	154	8.2	10.14	3.72	11.3	34	91.3	30.4	33.3	130	7.9	11.91	3.31	10.2	30.8	93.1	31	33.3
1	83	19	5	0	91	57	68.3333	92	32	36.3	0.45	7.274	41	190.4	18.6	-7.8	99.4	0.81	3.3	26.15	57	1.4	135	4.9	7.8	3.99	13.2	39.8	99.8	33.2	33.2	192	8.6	6.73	3.72	12.5	36.1	97.2	33.5	34.5	147	7.4	5.9	3.84	12.8	37.1	96.7	33.4	34.6
1	76	9	9	0	170	75	106.667	115	21	36.7	0.5	7.376	43.7	168.9	25	-0.3	99.1	1.06	4.3	3.02	21	1.1	140	4	16.78	4.95	13.9	39.1	78.9	28	35.5	301	6.6	22.15	4.25	12.2	32.4	76.3	28.6	37.5	220	7	11.89	3.71	10.5	29.6	79.7	28.2	35.4
2	73	22	13	1	150	70	96.6667	85	29	37.3	0.5	7.286	69.1	121.4	32.2	4.3	97.8	0.48	3.1	13.95	6	0.3	137	4.3	11.2	3.17	9.2	27.1	85.5	29.1	34	305	7.2	13.52	3.08	8.6	26.7	86.9	27.9	32.1	302	8	8.93	2.94	8.2	25.8	87.6	27.9	31.8
1	55	25	8	0	110	60	76.6667	110	25	37.9	0.5	7.346	36.8	90.9	19.7	-5.4	96.6	0.21	2.8	9.15	64	2.1	141	5	15.44	3.78	11	34.1	90.4	29.1	32.2	500	8.2	18.61	2.8	8.6	26.7	95.4	30.9	32.4	311	9.2	15.91	2.71	8.2	24.6	90.5	30.3	33.5
1	63	30	30	0	180	60	100	80	24	37.6	1	7.33	37.3	75.8	19.2	-6.1	94.4	0.37	3.8	4.72	66	5.2	131	4.5	7.94	1.89	7	21.1	111.6	36.7	32.9	221	9.2	6.5	1.65	6.2	18.6	112.8	37.4	33.2	187	9.6	8.65	2.15	7.6	22.5	104.5	35.2	33.7
1	82	17	9	0	140	90	106.667	72	29	38.2	0.65	7.393	38.8	86.1	23.1	-1.6	96.5	0.2	2.8	17.99	71	4	139	4.1	8.83	3.45	10.2	29.8	86.4	29.5	34.2	220	8.6	12.28	3.19	9.4	28	87.7	29.4	33.5	201	8.8	11.6	3.38	9.9	29.7	87.7	29.3	33.5
1	75	29	4	0	120	80	93.3333	100	20	35.5	0.41	7.489	33.3	62.5	24.8	1.7	93.8	0.72	3.2	12.03	40	5.8	139	4.4	13.62	3.96	12.8	39.7	100.3	32.3	32.3	170	8.8	17.9	3.51	11.1	35.4	100.9	31.7	31.4	127	9	18.71	3.69	11.5	37.1	100.5	31	30.9
1	64	34	12	0	130	60	83.3333	90	23	36	0.5	7.234	41.2	77.5	17	-9.9	93.2	0.28	3.2	11.03	40	6	132	4.7	6.03	4.09	12.1	37.9	92.6	29.5	31.9	39	9.3	9.99	3.99	11.7	36.1	90.5	29.3	32.4	48	9.5	20.65	3.97	11.6	35.9	90.3	29.2	32.3
1	77	8	4	0	80	40	53.3333	85	30	36.7	0.28	7.39	31.4	83.2	18.6	-5.6	96.3	1.26	3.6	11.95	52	1.7	130	4.4	21.42	5.33	16.4	47.3	88.9	30.8	34.6	211	7.4	19.02	4.43	13.4	39.7	89.7	30.2	33.7	178	7.8	16.54	3.78	11.7	33.6	88.8	31	34.9
1	77	9	7	0	150	70	96.6667	144	35	36.4	0.29	7.505	31.4	71.2	24.2	1.7	95.8	1.21	3.5	1.94	15	0.8	134	3	18.39	4.99	16.2	45.8	91.7	32.4	35.4	259	8.4	22.84	4.54	13.6	41.2	90.7	30	33.1	220	8.1	23	4.24	12.3	39.2	92.3	29.1	31.5
2	79	44	44	1	190	90	123.333	108	33	36.2	1	7.338	67	56.6	35.2	6.6	86.7	0.64	2.9	9.32	18	0.4	134	3.5	16.22	5.04	15.3	46.4	92	30.3	32.9	211	7.6	15.55	4.62	13.9	43.1	93.2	30.1	32.3	183	7.3	15.21	4.64	14.2	42.7	92	30.5	33.2
1	72	11	4	0	130	70	90	136	26	36.4	0.6	7.229	36.2	63.9	14.8	-11.8	88.6	0.29	3.9	0.32	16	0.9	142	4.4	14.2	3.08	10.6	34.3	111.2	34.4	30.9	253	7.3	11.68	3.06	10.3	32.9	107.4	33.6	31.3	216	7.2	12.21	3.01	10.2	31	103	33.8	32.8
2	77	21	21	0	60	40	46.6667	90	20	36.7	0.29	7.373	37.4	95.7	21.3	-3.5	96.8	0.82	3.9	6.29	33	1.1	134	3.8	6.53	3.87	12.3	35.6	92.1	31.8	34.5	203	7	5.88	2.92	9.2	27.1	92.9	31.6	34	176	7.6	6.43	2.96	9.1	27.3	92.4	30.6	33.1
1	56	10	3	0	120	60	80	74	20	37.1	0.37	7.388	40.1	60.6	23.6	-1.2	91.1	1.95	4.2	29.96	21	0.7	135	4	3.02	3.49	9.5	30.4	87.1	27.4	31.4	137	9	1.56	3.03	8.1	26.5	87.7	26.8	30.5	117	9.4	3.07	3.14	8.4	26.9	85.6	26.8	31.2
1	65	20	20	0	70	60	63.3333	202	24	36.1	0.5	7.348	33.1	61.5	17.8	-7	90.8	1.12	3.6	32.64	20	0.9	131	3.8	37.76	4.27	12.9	40.5	94.7	30.1	31.8	466	6.8	18.27	3.48	10.5	32	92	30.2	32.8	367	6.5	13.24	3.08	9.1	28	91.1	29.6	32.4
2	86	8	8	0	100	70	80	109	35	38	0.5	7.532	35.9	69.9	29.5	6.5	95.7	0.99	2.8	15.6	63	1.1	145	3.6	16.81	3.25	10.8	32.4	99.8	33.1	33.2	237	8.3	26.45	3.37	11.3	33.5	99.5	33.7	33.9	242	8.8	18.35	3.18	10.6	31	97.5	33.4	34.3
2	85	21	4	0	150	80	103.333	93	27	36.3	0.33	7.377	43	80.2	24.7	-0.5	95.6	0.25	2.8	17.11	29	1.3	143	3.3	10.91	3.15	9	28.3	89.9	28.4	31.6	455	7.2	13.07	3.29	9.2	29	88	28	31.9	467	7.2	15.72	3.26	9.2	28	86	28.4	33
1	64	23	13	0	100	60	73.3333	118	32	36	1	7.359	32.9	47.3	18.1	-6.1	82.1	1.52	3.5	23.87	27	1.4	135	4.1	2.05	4.96	14.7	46.6	94	29.7	31.6	104	9	2.6	5.1	15.4	47.3	92.7	30.2	32.5	84	9	13.77	4.87	14.7	44.8	91.9	30.2	32.9
1	66	12	12	0	110	70	83.3333	150	24	36.5	0.6	7.143	128.8	183.8	43.2	9.1	98.7	1.75	3.8	0.3	27	0.5	144	4.2	20.56	4.15	13.3	42.4	102.1	32	31.4	176	7.3	33.84	3.38	11	34.9	103.1	32.4	31.4	99	7.2	29.87	3.79	12.1	37.3	98.5	31.9	32.4
1	70	31	9	0	110	60	76.6667	77	23	35.4	0.5	7.405	25.8	81	15.8	-7.7	95.1	0.7	4.2	16.23	104	4.2	152	5.1	11.76	3.86	12.1	36.9	95.5	31.4	32.9	232	8.2	10.1	3.27	10.4	31	94.7	31.9	33.7	158	8.2	9.7	3.1	9.9	29.1	93.9	32	34.1
2	70	23	23	0	120	70	86.6667	106	32	36	0.5	7.374	44.2	83	25.2	-0.2	95.9	0.18	3.7	29.04	15	0.7	134	3.8	14.77	4.91	14.2	41.5	84.5	29	34.3	428	8	16.13	4.48	13.1	39.7	88.8	29.2	32.9	450	8	26.37	4.29	12.1	36.7	85.5	28.3	33
1	67	13	4	0	130	80	96.6667	117	23	36.2	0.21	7.366	34.7	62.9	19.4	-5	91.6	0.61	4.1	5.25	19	0.7	134	3.8	12.07	4.77	14.6	42.8	89.8	30.7	34.2	338	8.6	12.33	3.38	10.7	30.3	89.3	31.5	35.3	264	7	12.5	3.41	10.5	31.3	91.6	30.7	33.5
1	67	48	10	0	120	70	86.6667	112	23	36	1	7.346	32.2	69.9	17.2	-7.5	93.4	0.53	4	8.66	12	0.7	134	3.9	11.89	4.28	13.1	38.8	90.7	30.6	33.7	288	6.7	3.01	4.11	12.3	35.8	87.3	29.9	34.3	203	8.1	14.04	3.89	11.8	36.1	92.7	30.3	32.7
1	71	25	11	0	140	90	106.667	146	36	37.4	1	7.262	47.3	81.4	20.8	-6.1	94.3	0.6	4.4	0.52	15	1.1	135	4	7.56	4.24	13.5	39.5	93.1	31.9	34.2	284	6.9	8.58	3.51	11.2	32.3	92.3	32.1	34.8	245	7.1	10.54	3.37	10.9	31.2	92.6	32.4	35
1	81	26	26	0	120	60	80	110	24	36	1	7.09	72.6	68.8	21.5	-9.4	85.6	3.01	3.8	28.61	22	1.3	139	4.3	15.18	5.12	15.2	45.9	89.7	29.7	33.1	122	9.9	9.19	4.42	13.1	38.8	87.8	29.6	33.7	111	10.6	10.52	3.97	11.8	34.2	86.2	29.6	34.3
2	67	30	29	1	130	80	96.6667	101	26	36.7	0.3	7.36	50.9	85.7	28.1	2.2	96	0.51	2.9	24.18	15	0.5	137	2.9	11.64	3.26	10.2	32.2	98.9	31.3	31.6	100	9	7.66	2.93	9.4	28.8	98.3	31.9	32.5	114	9.4	5.29	2.87	9.2	27.7	96.7	32.1	33.2
1	69	18	11	0	130	70	90	130	30	36.4	0.21	7.273	26.9	100.8	12.2	-13.5	97	0.68	3.6	23.59	33	0.9	126	4.5	15.52	2.51	7.7	22.3	88.8	30.5	34.4	32	11.2	16.04	2.16	6.6	19.8	92.1	30.5	33.1	39	12.7	12.42	3.12	8.9	26.4	84.8	28.7	33.8
1	68	46	5	0	110	70	83.3333	104	20	36.7	0.37	7.287	30	61.1	14	-11.3	87.7	0.17	3.4	7.1	154	8.4	138	7.4	5.56	3.13	9.6	28.4	90.9	30.8	33.8	218	7.8	13.93	3.7	11.4	32.7	88.5	30.9	34.9	185	7.7	14.83	3.44	10.2	30.9	89.9	29.7	33
2	86	7	6	0	135	70	91.6667	80	16	36.6	0.5	7.27	40.6	71.3	18.2	-8	94.3	0.31	3	5.73	158	5.4	132	5.1	11.77	2.6	8.1	24.7	95.3	31	32.5	172	8.9	21.58	2.35	7.4	22.1	94.3	31.6	33.5	136	8.8	34.35	2.53	7.8	25	98.8	30.9	31.3
2	63	10	3	0	110	60	76.6667	67	21	36.5	0.33	7.434	34.4	77.5	22.5	-1.3	95.9	0.27	3.4	8.75	7	0.4	140	2.7	11.41	4.05	11.5	35	86.6	28.3	32.7	353	8.3	6.32	4.27	12.7	37.4	87.5	29.8	34.1	292	8.4	5.08	3.91	11.3	34.2	87.5	29	33.1
1	73	44	44	0	80	60	66.6667	83	20	36	0.25	7.44	27	63	17.9	-5	92.5	0.4	2.7	22.1	55	1.5	141	4.1	4.3	3.8	11.9	35.8	94.2	31.4	33.3	237	7.3	5.9	3.74	11.4	34.8	93	30.5	32.8	182	7.4	2.62	2.93	9.1	27.1	92.5	31	33.5
1	69	11	10	1	110	70	83.3333	128	36	36.6	1	7.408	51.4	77.8	31.7	5.8	95.4	0.39	3	5.74	40	1.1	142	4.2	13.84	3.5	12.3	34.8	99.4	35	35.3	69	8.3	17.26	3.81	12.6	36.4	95.4	33.1	34.7	66	9	12.94	3.34	11.1	33.2	99.3	33.3	33.5
2	44	21	17	0	130	70	90	158	18	36.7	0.5	7.068	101.9	76.1	28.7	-4	87.7	0.49	4.1	7.92	18	1	139	5.1	33.83	4.57	13.6	44.6	97.6	29.8	30.5	754	7.1	17.33	3.79	11.8	35.8	94.4	31.2	33.1	393	7.6	12.2	4.09	12.4	38.3	93.6	30.4	32.5
1	70	28	28	0	150	80	103.333	151	20	36.5	0.29	7.271	45.4	65	20.4	-6.4	89.9	0.84	3.8	26.53	18	1.1	137	4.9	27.35	4.54	13.5	41.3	90.8	29.8	32.8	315	7.3	19.53	4.08	12.1	37.5	91.8	29.7	32.3	277	7.8	17.98	4.15	12.3	37.3	89.9	29.5	32.8
1	72	14	14	0	110	60	76.6667	70	28	36	1	7.468	22.5	54.4	15.9	6.6	91	0.75	2.9	20.68	35	1.4	134	4.5	3.83	3.51	10.6	31.7	90.4	30.3	33.5	220	8.8	6.32	3.13	9.3	27.9	89.2	29.8	33.4	198	8.9	6.22	3.05	9.1	27.9	91.5	30	32.8
1	85	71	47	1	150	70	96.6667	98	25	36.4	1	7.459	37.7	90.4	26.2	2.3	97.2	0.59	3	10.48	33	1.3	135	3.8	11.85	3.61	11.7	34.6	96	32.4	33.7	77	7.2	17.05	3.38	11	32.4	95.7	32.4	33.9	102	8	15.89	3.19	10.5	30.5	95.6	32.8	34.3
2	83	18	5	0	140	100	113.333	84	29	37.4	0.37	7.419	39.7	78.9	25.1	0.6	95.9	0.5	2.8	3.56	14	0.6	123	5	8.08	3.3	11.8	34.4	104.2	35.7	34.3	158	9.1	7.54	3.12	11.5	32.6	104.4	36.9	35.4	172	9	6.02	2.41	8.7	24.9	103.5	36.2	34.9
2	79	32	24	1	89	60	69.6667	114	30	37.8	0.95	7.454	23.1	85	15.8	-6.9	97.1	0.46	3.3	7.5	17	0.8	139	4.7	13.57	4.48	13.6	43.7	97.6	30.4	31.1	245	7.9	20.77	3.93	12	38	96.7	30.6	31.6	193	8.8	22.16	3.58	10.8	34.2	95.5	30.1	31.6
1	88	114	78	0	76	30	45.3333	123	25	36	0.6	7.215	67.2	78.8	26.6	-2	95.5	0.19	3.3	25.18	34	1.3	141	4.8	6.71	3.54	10.7	34.7	98	30.1	30.7	210	8.3	11.43	3.3	10.1	31.7	96.2	30.7	31.9	220	8.1	11.84	3.09	9.6	28.9	93.4	31	33.2
1	52	15	6	0	145	115	125	105	30	37.3	0.6	7.481	32.8	61.3	23.9	0.9	93.3	0.67	2.2	28.95	54	1.09	166	3.1	4.86	3.66	11.7	37.6	102.7	32	31.1	81	10.7	7.05	3.83	12.1	37.2	97.1	31.6	32.6	83	11.4	3.73	3.62	11.3	34.2	94.6	31.2	33
1	72	27	11	0	130	80	96.6667	60	22	37	0.5	7.455	30.8	56.3	21.2	-2.1	91.1	0.69	3.6	15.06	31	0.8	138	3.5	11.61	3.52	10.8	31.6	89.8	30.6	34.1	162	8.8	9.74	3.14	9.8	29.1	92.8	31.2	33.6	126	7.9	9.85	3.33	10.1	30.6	91.9	30.4	33
2	70	12	12	1	100	60	73.3333	135	21	36	0.75	7.516	22.5	59.7	17.8	-3.7	93.8	0.77	2.7	30.41	26	0.5	131	3.8	10.34	3.33	11.1	32	96.1	33.3	34.7	153	7.8	12.45	2.97	9.7	28	94.3	32.6	34.5	183	8	11.81	2.68	8.7	26	97.2	32.6	33.6
1	61	21	20	1	165	90	115	110	41	36	1	7.259	57.9	74.1	25.3	-2.6	92.5	1.53	3.2	6.79	15	0.7	131	4.1	14.26	4.55	14	41.3	90.8	30.7	33.8	302	7.1	12.52	4.88	15.1	45.2	92.7	31	33.4	287	7.5	11.06	4.28	13.7	39.7	92.9	32	34.4
2	18	7	6	0	150	80	103.333	90	47	37	0.31	7.39	38.2	68.3	22.6	-2	93.6	1.24	3.4	8.04	8	0.5	139	3.6	6.71	3.41	10.8	32.7	96	31.6	32.9	227	8.3	4.72	3.43	10.9	32.9	95.9	31.7	33	212	8.6	3.6	3.74	11.6	35.1	93.9	30.9	33
1	80	55	12	0	140	80	100	109	28	36.6	1	7.466	24.3	60.5	17.1	-4.7	93.1	1.34	4.4	25.76	19	0.9	132	4.2	13.99	4.31	13.1	39.1	90.6	30.3	33.5	139	8.9	14.13	4.17	12.5	37.7	90.4	30	33.2	152	9.7	17	4.28	13.2	38.4	89.6	30.9	34.5
1	81	32	32	0	130	90	103.333	110	30	36	0.8	7.362	41.7	108.9	23.1	-2.2	97.8	0.24	2.7	18.78	18	0.8	150	3	10.71	3.7	10.7	34.5	93.2	28.8	30.9	241	8.4	10.4	3.67	10.5	34.2	93.2	28.6	30.7	232	8.2	12.3	3.73	10.5	34.9	93.5	28.1	30.1
1	68	140	140	0	116	80	92	101	28	36.5	0.45	7.214	79.5	83.3	31.4	1.9	93.5	0.53	3.7	26.67	49	1.4	137	4.9	25.6	4.27	12.5	40.4	94.6	29.3	31	339	6.9	16.69	3.67	10.5	32.8	89.6	28.8	32.1	260	7.3	16.18	3.37	9.8	30.3	90.1	29	32.2
1	58	6	5	0	116	73	87.3333	108	15	36	0.31	7.314	51.6	76.4	25.6	-1.2	94	0.6	3.1	4.79	23	1.8	141	5	7.48	4.15	12.4	38.6	93.1	29.9	32.1	233	7.8	10.61	4.23	13.1	39.3	93	31	33.3	169	7.1	7.57	4.38	13.1	41.2	94.1	30	31.9
1	63	8	4	0	137	75	95.6667	98	20	36.5	0.8	7.458	31.6	118.3	21.9	-1.3	98.1	0.34	3.1	24.91	21	1	137	3.7	5.88	3.62	10.7	32.6	90.1	29.4	32.7	278	7.8	9.72	4.1	12	36.1	88.2	29.2	33.1	287	7.4	6.2	3.79	11.1	33.2	87.5	29.2	33.4
1	20	19	9	0	80	40	53.3333	102	20	36.4	0.37	7.43	28.1	59.1	18.2	-4.7	90.7	0.47	2.8	18.98	17	2.2	137	4.2	2.44	4.63	12.8	37.1	80.1	27.6	34.5	99	10.1	2.44	4.31	11.7	36.3	84.2	27.1	32.2	119	9.6	2.79	4.04	11.1	34.7	86.1	27.6	32
2	68	13	7	0	100	60	73.3333	85	21	36	0.8	7.3	45.4	45.3	21.8	-4.3	76.5	0.21	3.5	13.29	40	1.5	140	4.4	22.55	3.31	7.8	24.8	74.9	23.5	31.4	430	7	16	3.23	7.7	24.6	76.1	23.7	31.1	381	8.1	13	3.26	7.8	24.5	75.2	23.8	31.7
1	79	10	10	0	50	30	36.6667	109	35	35	0.5	7.227	53.6	96.7	21.8	-6.1	96	0.56	2.5	21.01	28	0.8	118	4	15.21	2.94	10	29.6	100.7	34.1	33.9	231	8.4	19.72	3.26	11	33.6	103.2	33.8	32.8	146	9.3	25.92	2.78	9.3	28.9	104.1	33.6	32.2
1	41	24	4	0	140	90	106.667	122	26	39	1	7.449	28.9	80.4	19.6	-3.3	94.3	2.86	4.3	37.59	30	2.8	133	3.5	2.8	3.83	13.7	39.4	102.7	35.6	34.7	41	10.3	1.52	3.75	13.3	37.1	99.1	35.5	35.8	22	10.9	3.09	3.39	11.7	33	97.5	34.6	35.5
2	72	96	63	0	70	40	50	126	26	38	0.31	7.462	46.9	81.5	32.8	8	96.8	0.4	2.9	25.74	7	0.5	135	2.6	10.74	4.05	11.3	34.5	85.3	27.9	32.8	280	7	10.93	3.89	10.9	32.3	83.1	28.1	33.8	305	7	13.97	4.05	11.6	34	84	28.6	34.1
1	76	44	19	0	120	60	80	118	28	39.2	1	7.457	26	66.3	18	-4.3	93.5	0.86	3.7	34.42	36	1.3	137	4.3	7.04	4.36	14	40.2	92.2	32.2	34.9	171	8.5	4.17	4.05	12.6	37.2	91.9	31.2	34	104	9.1	6.81	3.78	11.9	34.8	92	31.5	34.3
1	83	34	33	0	100	50	66.6667	101	20	37	0.8	7.388	23.6	83.6	13.9	-9.7	96.4	0.41	2.7	28.76	61	4.2	132	4.6	4.83	3.52	11	32.8	93.2	31.1	33.4	151	8.7	7.33	3.57	10.8	33.1	92.7	30.2	32.6	141	8.7	14.72	3.31	10.2	30.3	91.6	30.8	33.6
1	76	14	6	0	120	80	93.3333	80	26	36.2	0.5	7.433	32.1	72.1	21	-2.7	95.1	0.24	3.2	23.93	39	1.5	135	3.6	8.32	4.03	10.8	32.2	79.9	26.7	33.4	202	8.4	5.99	3.98	10.3	31.8	79.8	25.9	32.4	211	8.1	7.95	4.5	11.9	35.8	79.5	26.5	33.3
1	82	25	17	0	130	80	96.6667	125	26	36.7	0.5	7.265	58.8	112.6	26.1	-1.4	97.4	0.42	2.9	25.89	82	2.9	155	2.9	8.87	3.81	11.9	37.2	97.7	31.3	32	111	10.3	7.2	3.79	11.8	36.7	96.7	31.2	32.2	79	10.4	9.41	3.14	9.8	31.1	98.9	31.2	31.5
1	74	45	45	1	200	120	146.667	120	34	36.5	0.8	7.523	33.7	104.3	27.1	4.3	98.2	0.17	2.6	12.05	14	0.5	134	3	23.57	3.91	11.4	33.5	85.7	29.2	34.1	385	7	14.46	3.29	9.5	28.5	86.5	29	33.5	323	7.5	13.3	3.37	10	29.1	86.3	29.6	34.3
2	72	17	10	0	100	60	73.3333	77	20	36.3	0.6	7.187	51.8	72.7	19.2	-9.1	90.6	1.48	2.8	9.75	28	1.4	126	6.3	7.63	3.58	10.7	33.8	94.4	29.7	31.5	111	8.7	5.37	3.69	11.2	34.9	94.5	30.4	32.2	98	9	2.77	3.46	10.5	32	92.3	30.4	33
1	54	23	22	1	110	70	83.3333	130	25	35	0.6	7.34	82	80.9	43.2	14.3	94.6	0.16	2.1	24.6	13	0.6	133	2.7	45.06	4.19	10.5	34.9	83.4	25	29.9	373	8	60.23	4.21	10.5	35.5	84.2	24.9	29.5	243	9	48.07	3.81	9.4	31.8	83.5	24.8	29.2
1	69	21	13	0	140	80	100	124	34	36.2	1	7.361	36.7	71.7	20.3	-4.4	94	3.87	3.4	13.66	28	1.2	138	4.1	3.16	5.19	17.1	49.4	95.3	33	34.7	185	7.9	17.88	5.02	16.4	49.4	98.4	32.7	33.2	141	9.1	18.83	4.51	14.8	44.4	98.4	32.8	33.4
1	73	30	18	0	100	60	73.3333	96	24	36.6	1	7.377	35.1	78	20.2	-4.4	94.9	0.71	3.4	31.22	27	1	137	4.4	3.91	4.01	12.4	36.7	91.6	31	33.8	160	8	7.89	3.69	11.4	34.1	92.4	31	33.6	152	8.1	11.15	3.72	11.7	34.2	91.9	31.5	34.3
1	77	15	7	0	170	100	123.333	110	20	36	0.3	7.391	43.4	72.2	25.7	0.6	94.4	0.88	4	23.36	15	0.7	124	4.6	9.44	4.04	12.1	35.6	88.2	30	34.1	260	7.3	8.29	3.77	11.4	33.1	87.6	30.3	34.6	220	7.2	8.62	3.97	11.9	34.8	87.8	30	34.1
1	79	38	22	0	130	60	83.3333	53	13	36.7	0.8	7.242	56.4	73.6	23.7	-4	92	0.2	3.1	23.73	24	1.4	136	2.8	13.55	3.55	10	32.9	92.6	28	30.3	385	7.4	12.32	3.73	10.6	35.5	95.2	28.4	29.8	289	8.8	17.53	3.88	10.9	36.3	93.5	28.1	30.1
2	86	7	7	0	160	90	113.333	83	28	36.6	0.8	7.287	39.8	81.4	18.6	-7.5	94.8	0.42	3.8	28.77	53	1.8	141	3.9	17.17	5.02	14.5	43.6	86.7	28.8	33.2	188	8.8	13.65	4.42	12.6	38.8	87.7	28.5	32.5	139	8.7	15.59	4.2	12.4	37.4	89	29.4	33
1	87	9	5	0	130	80	96.6667	80	23	36.6	0.4	7.371	38.2	97.9	21.6	-3.3	97.3	0.67	3.6	19.4	53	1.4	139	4	6.32	3.09	9.8	30	96.9	31.7	32.7	191	10	5.69	2.63	8.3	25.4	96.5	31.5	32.7	158	10.5	6.19	2.56	8.3	25.3	98.8	32.5	32.9
1	78	23	23	1	180	100	126.667	112	28	35.2	0.6	7.278	50.9	87.6	23.3	-3.5	95.5	0.85	2.4	19.79	31	2.1	134	2.8	8.27	2.26	6.5	19.9	87.9	28.9	32.9	152	8.7	9.51	3.21	9.8	28	87.4	30.4	34.8	233	8	10.31	3.6	10.7	31.5	87.4	29.6	33.8
1	82	25	25	0	85	47	59.6667	130	35	37.6	0.5	7.469	29	52	20.6	-2.3	89.5	0.4	2.4	26.02	94	1.9	146	2.9	2.76	3.8	11.4	34.2	89.8	30.1	33.5	164	9	22.75	3.43	10.6	32.1	93.7	30.8	32.8	157	9.6	24.73	3.06	9.4	29	94.7	30.9	32.6
2	97	5	5	0	150	70	96.6667	110	20	36	0.35	7.318	54.7	98.3	27.4	1.2	96.8	1.88	2.9	4.27	32	0.7	134	4.4	9.64	1.09	5	14	129	46.2	35.8	26	10.8	10.93	1.11	5.1	14.7	132.4	45.7	34.5	25	14.1	8.68	0.94	4.3	12.1	129.2	46.2	35.8
1	77	5	3	0	120	70	86.6667	100	24	36.2	1	7.522	22.8	55.1	18.3	-2.7	90.8	0.23	3.1	28.7	47	0.9	122	5.2	5.26	3.56	10.7	32.4	90.9	30.2	33.2	423	8.6	5.85	3.8	11.4	34.5	91	30	33	368	8.7	9.23	3.22	10	29.4	91.5	31.1	33.9
2	86	5	5	0	110	50	70	72	24	36.4	1	7.415	25.8	59.9	16.2	-7.2	90.7	0.48	3.4	17.02	16	0.8	137	3.6	14.3	3.46	10.3	30.5	88.3	29.7	33.7	226	8.3	8.94	3.47	10.2	29.8	85.9	29.5	34.4	170	8.6	8.27	3.68	11	32.1	87.3	30	34.3
1	76	18	18	0	110	70	83.3333	110	13	35.2	0.29	7.374	35.2	51.6	20.1	-4.7	86.1	0.24	2.5	12.7	22	1.1	139	4.5	13.88	2.46	7.8	24	97.6	31.9	32.7	192	6.4	17.2	2.48	8.1	24.8	99.9	32.7	32.8	176	7.7	17.28	2.69	8.4	26.6	98.9	31.2	31.6
2	84	14	8	0	170	95	120	106	33	36.2	0.5	7.365	42.6	132	23.8	-1.6	98.5	0.71	3.3	13.49	14	0.6	141	3.2	22.19	3.59	11.2	33.6	93.8	31.1	33.2	239	7.7	18.84	3.42	10.7	32.1	93.8	31.3	33.4	235	7.6	15.86	3.68	11.7	34	92.6	31.8	34.3
2	65	11	3	0	150	80	103.333	127	32	37.2	0.5	7.499	32.7	77.8	24.9	1.7	93.1	0.84	3.1	2.03	23	0.8	136	3.3	5.1	2.07	7	21.3	102.8	33.8	32.9	127	9.9	6.33	2.43	8.3	24	98.8	34.2	34.7	125	9.8	4.9	2.2	7.5	21.9	99.6	33.9	34
2	76	23	11	0	110	60	76.6667	95	26	36.2	0.37	7.462	25.7	57.7	18	-4.7	92	0.52	2.9	20.02	14	0.6	135	3.1	13.63	4.3	14.7	40.3	93.7	34.2	36.5	200	8	8.71	3.32	11.2	31.4	94.6	33.6	35.6	180	7.6	12.71	3.65	12.3	34.4	94.2	33.9	35.9
1	70	48	13	0	110	50	70	98	23	36.4	0.3	7.269	52.4	82.6	23.5	-3.7	94.6	0.71	3.1	17.61	29	0.4	140	3.4	4.85	3.74	12	36.1	96.5	32	33.2	551	6.9	7.94	3.37	10.7	32.4	96.4	31.8	33	508	6.7	6.91	3.02	9.6	29	96.2	31.9	33.2
1	74	11	7	0	160	80	106.667	140	32	36	0.5	7.452	31.7	58.3	21.6	-1.5	91.8	1.01	3.5	38.91	40	0.7	132	5.2	11.88	3.88	12.9	37.6	96.9	33.3	34.3	186	9.2	11.88	3.88	12.9	37.6	96.9	33.3	34.3	186	9.2	13.04	3.7	12.3	35.9	97	33.1	34.1
1	77	17	4	1	100	70	80	143	20	36	0.35	7.223	57.6	99.3	23.2	-4.7	96.2	2.35	2.4	3.27	4	0.4	134	3.5	10.55	3.24	10.8	32.1	99	33.3	33.6	95	8.4	7.23	2.83	9.2	27.5	97.1	32.6	33.6	69	8.8	7.27	2.84	9.5	27.8	97.8	33.5	34.3
2	67	27	55	0	150	75	100	107	30	37.1	0.5	7.444	22.1	68.5	14.8	-7.5	94.3	0.25	2.6	7.61	15	1	137	2.9	14.42	4.12	12.4	36	87.5	30.2	34.5	217	8.3	10.59	3.52	10.6	29.5	83.8	30	35.8	186	9	7.2	3.18	9.5	26.6	83.5	29.8	35.6
1	34	11	6	0	160	90	113.333	88	28	36	1	7.413	33.2	51.6	20.7	-3	86	0.38	3.4	11.5	14	0.8	137	3.7	5.13	4.77	13.6	42.1	88.2	28.6	32.4	150	8.4	5.56	4.77	13.5	38.3	80.2	28.4	35.4	192	8.8	9.57	4.57	13.1	37	80.8	28.7	35.5
1	77	25	25	0	170	80	110	69	40	36.6	1	7.495	27.4	57.2	20.6	-0.7	92.4	1.64	3.9	22.24	35	0.8	133	4.2	22.71	5.76	18.9	56.3	97.9	32.9	33.6	95	9	17.73	5.64	18.3	54	95.7	32.4	33.9	86	10.1	12.9	4.7	15.2	45	95.8	32.3	33.8
1	81	12	12	0	170	70	103.333	127	31	37.4	1	7.484	28	168.3	20.6	-1.9	99.3	2.15	3.3	20.2	32	1.8	165	3.2	6.16	4.26	13.4	43.3	101.6	31.4	30.9	99	9.1	14.23	3.75	12	38.2	102.1	32	31.4	81	9.8	10.49	3.45	11	34.3	99.6	31.9	32
1	83	50	49	0	160	70	100	84	25	36	0.5	7.23	49.6	66.8	20.3	-7.2	89.5	0.55	3.1	5.56	26	1	141	4.7	15.99	3.81	11.9	37.1	97.4	31.3	32.2	304	6.7	29.29	3.9	11.9	38.2	98	30.6	31.2	345	8.1	15.47	3.16	9.7	30.8	97.5	30.6	31.4
1	70	69	33	0	176	93	120.667	106	30	36.6	0.45	7.258	45	69.4	19.6	-7.2	91.3	1.13	3.3	24.28	53	0.9	141	3.2	11.61	3.32	10	30.6	92.2	30.3	32.8	188	8.3	9.75	3.82	11.8	36.1	94.6	30.8	32.5	187	8	6.31	3.81	11.4	36.1	94.5	30	31.8
2	66	32	32	0	86	45	58.6667	132	32	35.2	0.4	7.12	71.6	84.6	22.8	-7.2	92.3	1.7	3	22.16	16	0.9	129	3.3	5.45	3	9.7	30.7	102.4	32.3	31.6	9	9.9	17.63	2.76	8.9	27.9	101.2	32.1	31.8	15	9.5	26.25	2.65	8.6	27.3	103	32.6	31.6
1	47	15	7	0	185	110	135	130	33	37.8	1	7.408	33.3	84.9	20.5	-3.5	96.8	1.29	4.2	25.99	13	0.9	135	4	22.44	4.64	14.1	41.7	89.9	30.4	33.8	254	7.5	18.71	4.33	13	38.6	89.1	30.1	33.7	233	7.1	21.2	4.27	13	38.6	90.4	30.5	33.7
1	74	51	32	0	130	80	96.6667	150	45	35.8	0.5	7.209	51.5	114.1	20.1	-7.9	97.2	0.5	3.6	4.53	35	1.6	135	4.9	12.22	3.3	11.6	33.7	102.1	35.1	34.4	278	8	14.85	3.48	12	36.1	103.9	34.4	33.1	270	7.7	21.09	3.27	11.2	33.3	101.8	34.2	33.6
1	71	22	22	0	110	60	76.6667	110	26	36.2	0.8	7.406	16.4	74.6	10.1	-13.5	95.6	0.28	2.1	21.17	119	3.7	131	5	2.54	2.32	6.9	21.1	91.1	29.9	32.9	98	8.9	1.97	2.72	8.1	24.8	91.1	29.8	32.7	70	8.2	1.4	2.49	7.6	22.3	89.5	30.6	34.2
1	74	36	20	0	120	70	86.6667	97	25	36	0.5	7.445	35.2	73.8	23.6	-0.2	95.5	0.69	3	26.21	31	1.4	137	4	31.97	3.03	9.9	30	99.2	32.6	32.9	356	7.6	36.3	3.04	9.7	29.5	97.1	32.1	33	360	7.9	23.07	2.97	9.5	28.6	96.1	32.1	33.4
2	86	30	6	0	130	95	106.667	163	26	35.4	0.31	7.428	35.6	90.9	23	-1.1	97.6	0.56	2.7	7.66	75	3.7	129	3	18.9	3.3	9.6	29.1	88.3	29.1	33	50	9	17	3.3	9.7	29.4	89	29.3	32.9	55	10	12.78	3.13	9.2	27.8	88.9	29.4	33.1
1	76	18	4	0	110	70	83.3333	104	19	35.2	0.37	7.485	34.4	68.5	25.3	2.2	94.6	0.82	2.6	6.17	63	0.9	140	2.6	10.25	3.6	11	30.7	85.4	30.6	35.8	136	10.4	6.18	3.26	10	27.7	85	30.5	35.9	85	10	8.61	3.3	10.1	28.4	86	30.7	35.7
2	54	13	13	1	140	80	100	128	40	37.5	1	7.479	31.2	53.8	22.7	-0.4	90.5	0.68	2.7	11.67	4	0.4	138	2.9	7.76	3.21	7.3	26.1	81.5	22.8	28	135	7.4	12.24	3.56	8.2	29.1	81.8	23	28.1	190	9.1	10.1	3.26	7.6	26.7	82	23.2	28.3
1	58	25	7	0	90	60	70	98	30	36	0.4	7.441	44.5	62.8	29.6	4.9	90.7	0.7	3.1	28.04	24	0.6	132	3.2	18.62	4.17	11.5	36.6	87.8	27.6	31.4	440	7.2	13.12	4.12	11.4	36.9	89.4	27.7	31	390	6.3	11.91	3.74	10.5	33	88.2	28	31.8
1	61	17	3	0	160	80	106.667	80	28	36	1	7.485	39.8	82.2	29.3	5.5	96.8	0.56	3.3	24.31	10	0.7	139	3.8	8.47	4.43	13.8	40.6	91.6	31.2	34.1	469	6.6	9.78	4.27	13.2	39.1	91.6	30.9	33.7	481	6.6	9.8	4.34	13.6	40.5	93.4	31.3	33.6
1	88	17	17	0	140	70	93.3333	88	22	36	1	7.361	53.7	77.9	29.7	3.4	93.7	0.87	2.7	26.28	30	0.9	140	3.9	30.99	4.17	12.5	38.4	92.1	29.9	32.4	591	6.3	18.79	3.4	9.9	30.5	89.9	29.2	32.5	408	6.9	18.72	2.96	8.8	28	94.4	29.8	31.6
2	45	13	4	0	80	50	60	104	20	36.8	1	7.392	28.3	92.6	16.8	-7	97.2	0.86	2.9	26.26	13	0.9	138	3.4	44.18	3.83	9.8	31.6	82.5	25.7	31.2	243	8.5	27.53	3.77	9.9	30.6	81.2	26.3	32.4	204	8.4	15.57	3.79	9.7	31.8	83.8	25.6	30.6
2	77	6	6	0	130	80	96.6667	78	18	36	0.4	7.385	32.8	75.6	19.2	-4.9	95.2	0.47	4.1	1.6	12	0.8	142	4.3	11.42	5.04	13.8	46	91.3	27.3	30	213	7.7	10.15	4.16	11.5	35.7	85.8	27.5	32.1	136	8.1	8.18	3.78	10.6	32.6	86.1	28.2	32.7
1	42	22	9	0	77	60	65.6667	50	14	36.4	0.4	7.414	40	85.2	25	0.4	96.6	0.52	2.9	19.22	28	0.6	145	4.3	4.72	1.89	7.6	24.9	131.7	40.2	30.5	113	12.4	3.01	1.57	6.7	20	127	42.7	33.6	53	7.8	3.56	2.69	9.7	29.1	108.4	36.1	33.3
1	37	150	78	0	130	80	96.6667	96	23	36.2	1	7.342	38.5	57	20.4	-4.9	88.3	0.42	3.3	15.75	17	1.2	139	4	2.79	4.64	14.4	41.4	89.2	30.9	34.7	89	10.4	7.84	4.45	13.6	40.6	91.2	30.5	33.4	102	9.9	12.5	4.17	12.8	38.9	93.2	30.6	32.9
1	67	37	37	0	100	60	73.3333	100	28	36.4	0.65	7.353	43.6	84.7	23.7	-1.9	95.9	1.02	3.7	17.95	24	1.2	142	3.9	16.05	4.69	15.7	46.9	100	33.4	33.4	205	7.2	10.72	3.91	12.9	38.4	98.3	32.9	33.5	140	8	13.19	3.77	12.6	37.6	99.8	33.6	33.6
1	76	51	16	1	120	70	86.6667	120	68	35.4	1	7.321	78.7	150.5	39.7	10.7	98.7	1.27	3.3	10.96	16	0.6	132	3.9	6.23	3.42	11	33.2	97.1	32.1	33.1	337	7.5	7.34	3.35	10.5	32.9	98.3	31.5	32	283	8	7.9	3.21	10.6	31.7	98.9	33	33.4
2	52	65	29	0	90	60	70	95	32	35.4	1	7.508	35.5	71.8	27.6	4.6	95.8	1.45	3	7.07	23	0.6	125	0.6	15.84	4.08	12.5	38.3	93.8	30.7	32.7	396	7.7	15.54	4.05	12.4	38.1	94	30.5	32.4	389	7.6	15.01	3.91	12	37.7	96.4	30.7	31.8
1	68	22	22	0	80	60	66.6667	112	25	35.4	0.8	7.292	65.5	87.7	30.9	3	95.4	1.07	2.6	5.96	18	0.5	137	4.1	9.61	2.9	9.9	29.2	101	34.2	33.9	142	10.5	11.53	2.8	9.2	28.9	103.2	33	32	195	10.5	7.56	2.61	8.7	26.8	102.5	33.2	32.3
1	70	25	3	0	180	70	106.667	68	35	35.8	0.31	7.449	40.6	59.6	27.5	3.3	91.9	0.45	3.6	20.71	27	1.4	138	3.3	20.35	4.82	14.9	42.6	88.4	31	35.1	179	8.2	17.13	4.44	13.7	39	87.9	30.8	35.1	173	8.2	7.83	4.28	12.8	37	86.4	29.8	34.5
1	76	16	8	0	180	90	120	86	20	35.6	1	7.345	34.9	82.3	18.6	-6.2	95.7	0.67	2.6	22.33	29	1.2	137	5.1	4.82	4.5	13	39.9	88.8	28.8	32.5	124	8.8	9.75	4.66	13.3	42.7	91.7	28.5	31	110	8.3	9.52	3.57	10.6	32.1	89.9	29.6	32.9
2	59	57	18	0	112	65	80.6667	90	22	36.4	0.5	7.462	40.3	56	28.1	4.1	90.7	1.13	3.9	5.22	9	0.5	142	3.3	12.98	4.88	12.9	40	81.9	26.4	32.3	302	8.1	18.13	4.82	12.4	38.9	80.9	25.8	31.9	377	8.6	13.64	4.15	10.9	34	82	26.2	31.9
1	68	180	100	0	180	90	120	100	38	35.8	0.7	6.985	130.8	129.9	30.5	-5.1	96.2	1.17	2.7	23.35	13	0.8	132	4.3	18.21	4.2	12.1	36.2	86.1	28.8	33.5	243	8.3	16.08	4.47	12.9	39.5	88.3	28.9	32.7	186	7.6	14.27	4.63	13.2	40.6	87.7	28.5	32.5
1	66	104	36	0	100	60	73.3333	106	30	35.2	0.5	7.418	35.7	72.9	22.5	-1.6	95	1.1	2.3	10.77	19	0.6	141	3.7	3.84	2.99	10.2	31	103.9	34.2	32.9	110	7.8	4.34	2.64	8.8	27.1	102.4	33.4	32.6	98	8.6	5.17	2.58	8.8	25.9	100.2	34.1	34.1
1	46	32	22	0	120	80	93.3333	166	57	35.6	1	7.177	58.3	51.3	21.1	-8.1	76.5	2.27	1.6	15.62	2	0.8	133	2.9	11.04	3.7	12.6	37	100.1	34.2	34.2	81	9.3	11.84	2.93	10	29	99.1	34.2	34.5	49	10.2	13.55	3.24	11.3	32.9	101.6	35	34.4
2	42	67	29	0	100	55	70	115	22	36	0.5	7.344	33.8	73.8	18	-6.7	94.3	0.92	2.6	40.03	13	0.78	142	3.4	34.33	4.6	13.6	42.8	93	29.7	31.9	112	8.2	51.16	4.85	14.7	45.3	93.3	30.3	32.5	101	7.4	54.58	4.51	13.2	40.9	90.6	29.2	32.2
1	62	59	24	0	120	60	80	87	26	35.8	1	7.445	41.8	68.7	28.1	3.6	94.4	0.65	2.4	6.81	20	0.47	129	4.8	18.87	4.26	12.6	39	91.7	29.5	32.2	325	8	15.35	3.98	11.9	36.2	90.9	29.8	32.8	297	7.8	12.71	3.26	9.9	29.7	91.2	30.3	33.2
1	73	15	15	0	80	40	53.3333	138	28	36	1	7.343	27.5	76.9	14.6	-9.7	95.3	0.31	2.3	8.68	52	2.2	146	4.2	4.32	3.93	11.5	38	96.7	29.2	30.1	231	8	8.12	3.93	11.6	36.7	93.2	29.5	31.6	211	8.5	19.27	3.65	10.8	34.4	94.2	29.6	31.5
[truncated: 43 more columns]
